# Supplementary material for: DSB structure impacts DNA recombination leading to class switching and chromosomal translocations in human B cells
Source: PLoS Genet. 2019 Apr 4;15(4):e1008101. doi: 10.1371/journal.pgen.1008101 (PMC6467426; doi:10.1371/journal.pgen.1008101)
Supplement: S2 Appendix — (XLSX) [file pgen.1008101.s010.xlsx]

## Sheet: BJAB switching, blunt DSBs
Junction #	Smu resection (nt)	Salpha resection (nt)	Total resection (nt)	Microhomology (nt)	Insertion length (nt)
1	0	0	0	0
2	0	11	11	0
3	61	1	62
4	0	0	0	0
5	0	1	1	1
6	0	0	0	0
7	0	29	29	2
8	0	0	0	0
9	0	0	0	0
10	0	0	0		2
11	8	-1	7		29
12	1	1	2	1
13	0	0	0	0
14	11	171	182	1
15	12	170	182		1
16	23	0	23	1
17	0	0	0	0
18	0	1	1		2

## Sheet: BJAB switching, blunt DSBs (S4)
Junction #	Smu resection (nt)	Salpha resection (nt)	Total resection (nt)	Microhomology (nt)	Insertion length (nt)
1	1	1	2	1
2	-4	7	3	5
3	1	1	2	1
4	-1	0	-1	0
5	-4	7	3	5
6	1	1	2	1
7	30	11	41	4
8	1	0	1	1
9	1	1	2	1
10	-1	1	0	0
11	1	0	1	1
12	-2	0	-2	0
13	1	0	1	1
14	13	12	25	1
15	1	1	2	1
16	1	0	1	1
17	-1	1	0	0
18	1	0	1	1
19	-2	0	-2	0
20	13	3	16	3

## Sheet: BJAB switching, short 5'DSBs
Junction #	Smu resection (nt)	Salpha resection (nt)	Total resection (nt)	Microhomology (nt)	Insertion length (nt)
1	37	9	46		1
2	37	9	46		42
3	20	68	88	3
4	43	15	58		5
5	36	9	45	3
6	29	47	76	7
7	69	75	144	5
8	20	9	29		14
9	68	73	141		1
10	26	51	77	1
11	48	86	134	3
12	39	11	50	2
13	21	66	87		3
14	2	66	68		47
15	131	163	294	4
16	42	63	105		5
17	26	55	81	0
18	16	70	86		59
19	36	76	112	1
20	20	8	28		33
21	48	22	70	2
22	128	163	291	2
23	25	8	33		38
24	60	43	103	0
25	-3	99	96		1
26	54	20	74	2
27	49	38	87	3
28	121	26	147	1
29	37	72	109	1
30	81	81	162	1
31	121	26	147	1
32	35	25	60		3
33	44	681	725	4
34	67	461	528	4

## Sheet: BJAB switching, 5'DSBs (Fig S4)
Junction #	Smu resection (nt)	Salpha resection (nt)	Total resection (nt)	Microhomology (nt)	Insertion length (nt)
1	30	397	427	4
2	34	36	70	6
3	46	69	115	2
4	21	8	29	2
5	55	30	85		35
6	45	43	88		61
7	26	23	49	1
8	3	35	38	1
9	34	32	66		3
10	22	21	43	4
11	32	41	73	2
12	56	27	83	1
13	35	44	79	1
14	19	34	53		1
15	49	68	117	2
16	33	27	60	1
17	21	30	51		37
18	29	35	64	1
19	35	11	46		4
20	26	34	60	1
21	59	49	108	4
22	29	54	83	5
23	27	55	82	1
24	42	7	49	5
25	30	19	49		46
26	49	14	63	0
27	53	49	102	2
28	15	23	38	2
29	23	18	41	0
30	20	30	50	0
31	33	20	53		7

## Sheet: BJAB switching, short 3'DSBs
Junction #	Smu resection (nt)	Salpha resection (nt)	Total resection (nt)	Microhomology (nt)	Insertion length (nt)
1	27	17	44	0
2	11	7	18		12
3	17	5	22	1
4	11	7	18		12
5	11	7	18		12
6	0	1	1		3
7	-1	3	2		17
8	16	16	32	1
9	16	7	23	1
10	7	16	23		1
11	0	21	21		47
12	72	82	154	0
13	7	16	23	0
14	5	1	6	0
15	8	35	43	5
16	12	18	30	4
17	2	5	7	0
18	6	0	6	0
19	10	2	12		68
20	12	12	24		65
21	12	21	33	0
22	17	658	675		24
23	12	-1	11		47
24	9	20	29	2
25	10	79	89	0
26	21	18	39	3
27	3	1	4	0
28	298	53	351		1
29	44	119	163	4
30	20	3	23		48
31	16	505	521	1
32	21	12	33	2
33	12	3	15	0

## Sheet: BJAB switching, 3'DSBs (Fig S4)
Junction #	Smu resection (nt)	Salpha resection (nt)	Total resection (nt)	Microhomology (nt)	Insertion length (nt)
1	19	15	34		68
2	7	8	15	0
3	1	77	78	1
4	26	28	54	1
5	3	9	12	0
6	9	103	112	3
7	5	9	14		41
8	0	9	9		157
9	17	11	28		22
10	17	10	27		50
11	13	4	17	0
12	9	24	33	1
13	15	2	17	0
14	435	59	494	2
15	28	23	51	1
16	12	2	14	0
17	16	41	57	0
18	27	8	35	3
19	103	48	151		1
20	5	11	16	0
21	5	13	18		3

## Sheet: BJAB switching, long 5'DSBs
Junction #	Smu resection (nt)	Salpha resection (nt)	Total resection (nt)	Microhomology (nt)	Insertion length (nt)
1	1	3	4	0
2	5	-1	4	0
3	49	131	180	1
4	5	-1	4	0
5	13	-1	12		7
6	28	44	72		2
7	31	9	40	0
8	26	36	62	4
9	39	95	134	2
10	28	44	72		2
11	26	33	59	4
12	54	137	191	3
13	40	14	54	3
14	9	13	22		1
15	23	136	159	2
16	17	118	135		94
17	312	57	369	1
18	59	26	85	2
19	55	386	441	5
20	32	103	135	0
21	17	118	135		94
22	40	31	71		3
23	20	48	68		82
24	9	2	11		1
25	68	131	199	1
26	37	42	79		1
27	39	41	80	0
28	37	42	79		1
29	23	36	59	3

## Sheet: BJAB switching, long 3'DSBs
Junction #	Smu resection (nt)	Salpha resection (nt)	Total resection (nt)	Microhomology (nt)	Insertion length (nt)
1	41	119	160	1
2	242	149	391		87
3	39	-3	36		17
4	27	711	738	1
5	41	119	160	1
6	42	121	163		4
7	15	0	15	0
8	-1	31	30		108
9	8	8	16	0
10	20	6	26		215
11	17	17	34	1
12	4	23	27	0
13	122	556	678	3
14	9	307	316		91
15	10	16	26		28
16	15	18	33		23
17	21	6	27	3
18	18	7	25		259
19	31	12	43	6
20	12	120	132	4
21	6	5	11	0
22	5	24	29		18
23	31	557	588	2
24	13	1	14	0
25	152	34	186		12
26	17	123	140	1
27	10	13	23	4
28	0	15	15		5
29	15	10	25		255
30	22	313	335		156
31	36	9	45	3
32	11	23	34	0
33	9	141	150	4

## Sheet: BJAB, LIG4 KO switching, 5'DSBs
	Junction #	Smu resection (nt)	Salpha resection (nt)	Total resection (nt)	Microhomology (nt)	Insertion length (nt)
WT BJAB	1	51	20	71	1
	2	34	57	91	1
	3	73	13	86		14
	4	30	154	184	1
	5	9	16	25		66
	6	25	21	46		1
	7	37	23	60	3
	8	49	24	73	2
	9	17	75	92	0
	10	26	10	36		41
	11	26	10	36		40
	12	28	13	41	0
	13	12	20	32		68
	14	404	78	482	2
	15	11	16	27		133
	16	41	29	70	0
	17	28	54	82	0
	18	9	0	9		27
	19	27	23	50	1
	20	15	57	72	0
	21	27	0	27	2
	22	27	16	43	0
	23	40	78	118	2
	24	39	34	73	1
	25	13	65	78		31
	26	107	46	153		271
	27	58	484	542	0
	28	25	104	129	1
	29	53	365	418	5
	30	36	75	111	1
	31	8	51	59	0
	32	9	5	14		90
	33	47	52	99	0
	34	20	55	75	1
	35	62	55	117	1
	36	148	21	169		15
ΔLIG4 BJAB	1	119	73	192	1
	2	142	75	217	4
	3	40	78	118	2
	4	9	0	9		27
	5	146	20	166	5
	6	113	148	261	4
	7	48	82	130	3
	8	53	359	412	5
	9	30	446	476	4
	10	26	10	36		40
	11	28	13	41	0
	12	40	78	118	2
	13	119	73	192	1
	14	9	0	9		27
	15	54	115	169		6
	16	68	68	136	2
	17	26	10	36		41
	18	142	75	217	4
	19	28	13	41	0
	20	17	75	92	0
	21	40	77	117		1
	22	17	57	74	0
	23	45	43	88		5
	24	39	75	114	2
	25	128	72	200	3
	26	280	76	356	7
	27	33	58	91	4
	28	302	70	372	0
	29	7	66	73	1
	30	236	306	542	5
	31	125	72	197	4
	32	280	76	356	7

## Sheet: Ramos switching, blunt DSBs
Junction #	Smu resection (nt)	Salpha resection (nt)	Total resection (nt)	Microhomology (nt)	Insertion length (nt)
1	0	0	0		106
2	0	0	0	0
3	2	0	2		2
4	0	0	0	0
5	0	0	0	0
6	88	376	464	4
7	-5	9	4	5
8	0	0	0		3
9	6	9	15	3
10	34	-2	32		34
11	2	0	2	0
12	0	0	0	0
13	0	0	0	0
14	0	0	0	0
15	0	1	1		1
16	64	12	76		6
17	0	0	0	0
18	20	65	85	1
19	347	10	357	1
20	0	0	0		1
21	2	0	2	0
22	415	174	589	3

[truncated: 10 more sheets: Ramos switching, 5'DSBs, Ramos switching, 3'DSBs, BJAB der3, blunt DSBs, BJAB der3, short 5'DSBs, BJAB der3, short 3'DSBs, BJAB der3, long 5'DSBs, BJAB der3, long 3'DSBs, Switching frequencies, BJAB der3 frequencies, UNG2 KO MSH2 KO mutation freq]
